# Supplementary material for: Knowledge and interactions of the local community with the herpetofauna in the forest reserve of Quininí (Tibacuy-Cundinamarca, Colombia)
Source: J Ethnobiol Ethnomed. 2020 Apr 15;16:17. doi: 10.1186/s13002-020-00370-8 (PMC7161309; doi:10.1186/s13002-020-00370-8)
Supplement: Supplementary file 2 — Additional file 2. Surveys data [file 13002_2020_370_MOESM2_ESM.xlsx]

## Sheet: Surveys data
Rural/Urban	Gender	Age	Age group	Education level	Occupation	Have you ever heard of poison frogs or toads?	Do you think toads or frogs are important to preserve nature?	Have you ever heard of any illnesses a person has contracted from touching a toad or frog?	Do you think toads or frogs can be dangerous to you or a family member?	Do you know about any cultural tradition associated with a toad or frog?	Have you heard of or know of a traditional or home remedy in which a toad or frog is used?	Do you know the role that toads and frogs play in nature?	Do you know how toads or frogs breed?	If you found a toad or a frog in your home or in an area adjacent to it, what would you do?	Which of the following groups would you place a toad or frog in?	Which of the following sites do you believe or have seen that toads or frogs usually remain?(AA ) Árboles muy altos (SS ) Suelos secos (SH ) Suelos húmedos ( C) Cultivos ( B) Basureros (PA) Plantas con reservas de agua	Do you think water is important for the life of a toad or frog?	Have you ever heard of any illnesses a person has contracted from touching a snake or lizard?	Have you ever heard of venomous snakes in your region?	Do you think snakes may be dangerous to you or any member of your family?	Do you know about any cultural tradition, myth or belief associated with a snake or lizard?	Have you heard of or know of a traditional or home remedy in which a snake or lizard is used?	Do you know of any cases in which a person has been bitten by a snake?	Do you know the term anti-ophidic serum? Do you know how to use it, or have you used it?	Do you think snakes or lizards are important for the preservation of nature?	Do you know the role reptiles (lizards and snakes) play in nature?	Do you know the role reptiles (lizards and snakes) play in your region?	Do you know the procedures necessary for the care of a person who has been bitten by a snake?	Which of the following groups would you place a snake or lizard in?	Which of the following sites do you think a snake could be found on? Basureros	Do you think it is important to preserve the sites that inhabit snakes?	In the case of meeting a snake, what would you do? (IM ) Intentaría matarla (IE ) Intentaría espantarla ( O) Simplemente se acercaría para observarla (CA ) La atraparía y buscaría un lugar seguro para dejarla allí (NH ) Nada (OT ) Otro ¿Cuál?	Over time amphibians and reptiles have:	Do you think habitat preservation, use, and care programs should be done to protect amphibians and reptiles in your region?	Do you think that performing anthropic (man-made) activities such as crops, tree felling or water contamination, among others, may be affecting the populations of amphibians and reptiles associated with your region?
R	F	14	Young people	Primary school	Student	N	5	N	1	N	N	N	NA	4	C	A,C, F	Y	N	N	5	N	N	N	N	5	N	N	N	C	A,C, D	Y	1	NA	5	4
R	M	14	Young people	Primary school	Student	Y	4	N	2	N	N	N	N	3	C	D	Y	N	N	4	N	N	N	N	3	NA	NA	N	C	A,D	Y	1	NA	5	5
R	M	14	Young people	High school	Student	N	2	N	1	N	N	N	N	4	C	D	Y	N	Y	4	NA	N	Y	N	4	Y	Y	N	C	D,C,B	Y	1	--	5	5
R	F	17	Young people	High school	Student	N	5	N	1	N	N	Y	N	1	A	C,F,D	Y	N	Y	1	N	N	N	N	5	N	N	N	C	C,F,D	Y	1	*=	5	5
R	F	19	Young people	High school	Student	N	5	N	1	N	N	Y	N	2	A	D	-	N	Y	4	N	N	Y	N	5	NA	Y	N	B	D	Y	4	--	5	5
R	M	27	Adults	High school	Employee, merchant or independent	Y	5	Y	2	N	N	Y	N	4	A	C,F	Y	Y	Y	2	N	Y	N	Y	5	Y	Y	N	B	B	Y	4	-	5	5
R	F	32	Adults	Primary school	Housework and other trades	Y	5	N	5	N	NA	Y	N	2	A	F	Y	NA	Y	1	N	N	N	N	5	Y	Y	N	A	C,F	N	1	--	1	5
R	F	38	Adults	Primary school	Agriculture and land management work	Y	5	N	1	N	N	Y	Y	2	A	C	Y	Y	Y	5	Y	N	Y	N	4	Y	Y	N	B	B	Y	1	*=	5	5
R	M	48	Adults	Illiterate	Agriculture and land management work	N	5	N	1	N	N	Y	Y	2	C	C,F,D	Y	N	Y	4	N	N	N	N	5	Y	Y	N	C	B,D	Y	5	-	4	5
R	F	52	Adults	Primary school	Agriculture and land management work	N	5	Y	1	Y	N	Y	NA	3	A	C	Y	Y	Y	1	N	N	Y	N	5	Y	Y	N	C	A, B, C, D. B	Y	1	-	4	4
R	F	53	Elder	Primary school	Agriculture and land management work	N	5	Y	4	NA	Y	Y	Y	4	C	C, F	Y	N	Y	5	N	Y	N	N	5	Y	Y	Y	C	A,B,D	Y	1	--	5	1
R	M	53	Elder	High school	Agriculture and land management work	N	3	N	1	N	N	N	N	2	C	F	Y	N	Y	4	N	N	N	N	1	N	N	N	C	D	N	2	--		5
R	M	56	Elder	High school	Agriculture and land management work	Y	5	N	4	Y	N	Y	NA	2	A	C,D	Y	N	Y	4	Y	Y	Y	Y	5	Y	Y	N	B	A,B,F,D	Y	2	-	5	5
R	M	58	Elder	Primary school	Agriculture and land management work	Y	5	Y	2	N	N	Y	Y	3	A	D	Y	N	Y	5	N	N	N	Y	3	Y	Y	N	B	A, B, C, D, B	Y	5	*=	4	5
R	F	58	Elder	High school	Agriculture and land management work	Y	5	N	3	N	N	Y	Y	2	A	D	Y	Y	Y	4	NA	N	N	N	5	Y	Y	N	C	B, C, D	Y	5	-	5	5
R	M	62	Elder	-	Agriculture and land management work	N	4	N	3	N	N	NA	N	2	C	F	Y	N	N	5	N	N	N	N	1	N	N	NA	C	C, D	N	4	*=	1	3
R	M	64	Elder	Primary school	Agriculture and land management work	N	5	N	1	N	N	Y	Y	2	C	C,F,D	Y	Y	Y	4	N	N	N	N	5	Y	Y	N	B	B,D	Y	5	-	4	5
R	M	70	Elder	Primary school	Employee, merchant or independent	N	4	N	1	N	N	N	N	2	C	D	Y	N	Y	4	N	Y	N	N	2	Y	N	N	C	B,D	Y	1	-	3	1
U	F	38	Adults	College degree	Housework and other trades	Y	5	N	1	Y	Y	Y	Y	3	A	C, F, D	Y	N	Y	4	Y	N	Y	Y	5	Y	Y	Y	B	B, D	Y	2	-	5	5
U	M	70	Elder	College degree	Employee, merchant or independent	Y	4	N	4	N	N	N	N	3	A	C	Y	N	N	4	N	N	Y	N	4	N	N	N	B	C	Y	3	*=	3	5
R	M	69	Elder	Primary school	Agriculture and land management work	N	4	N	1	Y	N	Y	N	1	C	F, D	Y	Y	Y	5	N	N	Y	Y	2	N	N	Y	B	B, F, D	N	2	*=	2	1
R	F	57	Elder	High school	Housework and other trades	Y	5	Y	1	N	Y	Y	Y	1	A	C, D	Y	N	Y	4	N	Y	N	Y	4	Y	Y	Y	C	B	Y	1	--	5	5
R	M	60	Elder	Primary school	Agriculture and land management work	Y	5	N	1	N	Y	Y	Y	4	C	C, D	Y	N	Y	4	N	N	N	Y	4	Y	Y	Y	C	B, D	Y	2	--	5	5
R	F	55	Elder	High school	Employee, merchant or independent	Y	5	N	4	N	N	Y	Y	4	C	C, F	Y	N	Y	5	N	Y	N	Y	4	N	N	Y	C	DD, B	N	2	-	4	5
R	M	65	Elder	High school	Unemployed	Y	5	Y	4	Y	Y	Y	Y	1	C	C, F	Y	Y	Y	5	Y	Y	N	Y	4	Y	Y	Y	C	A, D	Y	2	-	4	5
U	F	21	Young people	College degree	Employee, merchant or independent	Y	5	N	5	N	Y	Y	N	2	A	C, F	Y	N	Y	5	N	N	N	N	5	Y	N	N	B	B,C,D	Y	1	--	5	5
U	F	54	Elder	High school	Employee, merchant or independent	Y	5	N	1	Y	Y	Y	Y	1	A	C,F	Y	N	Y	5	Y	N	Y	Y	5	Y	N	Y	B	B,	Y	1	--	5	5
U	M	14	Young people	High school	Student	Y	1	N	1	N	N	N	N	1	A	F	Y	N	Y	5	N	N	Y	N	1	Y	Y	N	B	C	Y	1	--	5	5
U	M	58	Elder	Primary school	Employee, merchant or independent	N	5	Y	1	N	Y	Y	Y	1	A	C,F	Y	Y	Y	5	NA	Y	Y	N	4	N	N	Y	A	A, C	N	2	"+	4	1
U	F	39	Adults	High school	Housework and other trades	Y	5	Y	2	N	N	Y	Y	2	A	C,F	Y	N	Y	5	Y	Y	Y	Y	5	Y	N	Y	B	A,B,C,F,D,B	Y	1	-	5	5
U	F	16	Young people	High school	Student	Y	4	N	4	N	N	Y	Y	2	A	C,F	Y	N	Y	5	Y	Y	Y	N	5	NA	Y	N	B	A,B	Y	1	-	4	5
U	F	42	Adults	High school	Employee, merchant or independent	Y	5	N	1	N	N	Y	Y	4	A	C	Y	N	Y	4	Y	Y	Y	N	5	Y	Y	Y	B	A,B,C,F,D,B	Y	1	-	5	5
U	M	53	Elder	High school	Housework and other trades	Y	5	N	4	N	N	Y	Y	4	A	A,C,F	Y	N	Y	4	Y	Y	N	Y	5	Y	Y	Y	A	A,B,C,F,D,B	Y	2	--	5	5
U	F	50	Adults	Primary school	Employee, merchant or independent	Y	5	N	4	N	N	N	Y	4	B	C	Y	Y	Y	5	Y	Y	Y	Y	4	N	N	Y	B	A,B,C,F,D,B	Y	5	--	5	5
U	F	24	Young people	Technical studies	Employee, merchant or independent	Y	4	N	4	N	N	N	N	4	A	C	Y	N	Y	5	Y	N	N	Y	4	N	N	Y	B	A,B,C,F,D,B	Y	1	*=	5	5
U	M	26	Adults	High school	Housework and other trades	N	5	Y	4	N	N	Y	N	1	A	F	Y	N	Y	5	Y	N	N	Y	5	Y	N	N	B	A,D,B	Y	2	-	5	5
U	F	21	Young people	High school	Housework and other trades	Y	5	Y	5	N	N	N	N	4	C	C,F	Y	N	Y	5	N	N	N	N	5	Y	N	N	C	A,B	N	2	*++	5	5
U	F	60	Elder	High school	Housework and other trades	Y	4	N	4	N	N	N	Y	4	A	C	Y	N	Y	5	N	Y	N	Y	5	Y	Y	N	B	B,D,B	N	5	-	5	4
U	M	17	Young people	High school	Student	N	4	N	1	N	N	N	N	4	A	B	Y	N	Y	1	N	N	Y	N	4	N	N	N	B	A,D	Y	2	*+	1	5
U	F	47	Adults	Primary school	Housework and other trades	Y	5	Y	4	N	Y	Y	Y	4	B	C,F,D,B	Y	Y	Y	5	Y	Y	Y	N	2	N	N	Y	B	A,B,D	Y	2	*+	3	4
U	M	59	Elder	College degree	Employee, merchant or independent	N	5	N	4	N	N	N	N	1	A	C	Y	Y	N	5	N	N	N	N	4	N	N	N	A	A,B	N	5	--	5	4
R	F	54	Elder	Primary school	Housework and other trades	N	1	N	1	N	N	N	N	2	C	NA	N	N	Y	5	N	Y	N	N	1	N	N	N	C	C, DR, B	N	5	*=	1	1
U	F	14	Young people	High school	Student	Y	1	N	1	N	N	N	N	4	C	B	Y	Y	Y	1	N	N	Y	N	1	N	N	N	C	D	N	1	*+	4	5
R	M	15	Young people	High school	Student	Y	4	N	1	N	N	Y	N	1	A	C	Y	N	Y	5	N	N	N	N	5	N	N	N	B	B	Y	5	*++	3	5
R	M	17	Young people	High school	Student	Y	5	Y	1	N	N	N	Y	4	A	C, F	Y	N	Y	5	N	Y	N	Y	5	Y	Y	Y	B	A, B, C, F, D	Y	2	*-	3	5
U	M	17	Young people	High school	Student	Y	4	N	1	NA	N	N	N	4	C	B, C, F, D	Y	N	Y	4	N	N	N	N	4	N	N	N	B	A, B, C, D, B	Y	5	*+	5	5
R	M	17	Young people	High school	Agriculture and land management work	Y	5	N	1	N	N	Y	N	2	C	F	Y	Y	Y	5	N	Y	Y	N	4	N	N	N	B	A, B, C, F, D, B	Y	3	*-	4	5
R	M	17	Young people	High school	Student	Y	5	N	1	N	N	Y	Y	2	A	B, C, F, D	Y	N	Y	5	N	Y	Y	Y	5	Y	Y	Y	B	A, B, C, F, D	Y	4	*--	4	5
R	M	18	Young people	High school	Student	Y	4	N	1	N	N	N	Y	2	A	C, F	Y	Y	Y	5	N	N	Y	N	5	Y	Y	N	B	A, B, C, F, D	Y	2	*+	4	5
R	M	25	Adults	Primary school	Housework and other trades	Y	5	N	4	Y	N	N	N	1	C	F, D	Y	N	Y	4	N	Y	Y	N	5	N	N	N	C	A, B, C	Y	2	*+	4	5
U	F	22	Young people	College degree	Student	Y	5	N	5	N	NA	NA	Y	4	C	F	Y	Y	NA	5	NA	NA	Y	NA	5	Y	NA	Y	B	C	Y	1	NA	5	5
U	F	24	Young people	College degree	Employee, merchant or independent	Y	5	N	1	N	N	Y	N	4	B	B, C, F, D	Y	N	Y	5	N	N	N	N	1	N	N	N	B	B, C, F, D, B	N	2	*=	4	5
R	M	26	Adults	High school	Employee, merchant or independent	Y	5	Y	1	Y	Y	Y	Y	1	B	A, C, D	Y	N	Y	5	Y	Y	Y	N	5	Y	Y	N	B	B, C, D	Y	1	NA	5	5
R	F	20	Young people	High school	Student	Y	5	N	1	Y	N	Y	Y	1	A	C, F, D	Y	N	Y	2	N	N	N	N	5	Y	Y	Y	B	B, D	Y	1	*+	5	5
U	F	29	Adults	High school	Housework and other trades	Y	5	N	5	N	N	N	N	4	B	C, F, D, B	Y	N	Y	5	N	N	N	N	4	N	N	N	B	A, B, C, F, D, B	Y	5	*-	4	5
U	F	40	Adults	High school	Housework and other trades	Y	5	N	1	Y	N	Y	Y	2	C	C	Y	N	Y	5	Y	N	N	N	5	Y	Y	N	B	B, D	N	1	*+	5	5
U	F	42	Adults	Graduate degree	Employee, merchant or independent	Y	5	N	2	Y	N	Y	Y	3	A	F	Y	N	N	4	Y	N	Y	Y	5	N	N	N	B	-	Y	4	*=	5	5
U	M	45	Adults	Primary school	Employee, merchant or independent	Y	1	N	4	N	N	N	Y	2	B	C, F, D, B	Y	N	Y	5	N	Y	N	N	4	NA	N	N	B	A, B, C, F, D, B	Y	2	*--	4	5
U	F	49	Adults	High school	Housework and other trades	Y	5	N	4	N	Y	N	N	4	C	C, D	Y	N	Y	4	N	N	N	N	4	N	N	N	C	B	Y	1	*++	5	5
R	M	51	Adults	Graduate degree	Employee, merchant or independent	Y	5	Y	2	Y	Y	Y	Y	1	A	C	Y	Y	N	4	Y	Y	N	Y	5	Y	Y	N	B	F	Y	1	NA	5	5
R	M	83	Elder	Primary school	Agriculture and land management work	N	3	Y	4	N	N	N	N	1	A	C, F, D	Y	Y	Y	5	N	N	Y	Y	4	N	Y	Y	B	B, D, B	N	2	*-	4	5
